# Supplementary material for: Terrestrial biome distribution in the Late Neogene inferred from a black carbon record in the northeastern equatorial Pacific
Source: Sci Rep. 2016 Sep 8;6:32847. doi: 10.1038/srep32847 (PMC5015089; doi:10.1038/srep32847)
Supplement: Supplementary Dataset 1 [file srep32847-s1.xls]

## Sheet: Sheet1
Depth (cm)	Age (Ma)	BC Content(%)
5	0.2	0.058
6	0.24	0.0526
7	0.28	0.0442
9	0.35	0.1048
10	0.39	0.0438
11	0.43	0.0828
12	0.47	0.0795
13	0.51	0.083
14	0.55	0.0577
15	0.59	0.0082
17	0.67	0.0631
18	0.71	0.0637
19	0.75	0.0325
20	0.79	0.0781
21	0.83	0.0933
22	0.86	0.0664
23	0.9	0.0504
24	0.94	0.0588
30	1.11	0.0718
32	1.12	0.0792
33	1.13	0.0609
35	1.14	0.0409
38	1.16	0.0795
39	1.17	0.0348
40	1.17	0.0719
43	1.19	0.1021
44	1.2	0.0617
45	1.2	0.0967
46	1.21	0.0635
47	1.22	0.0432
48	1.22	0.0454
49	1.23	0.0565
56	1.27	0.024
57	1.28	0.0545
58	1.28	0.0618
60	1.3	0.0554
61	1.3	0.0917
63	1.31	0.0578
64	1.32	0.0546
65	1.33	0.041
66	1.33	0.0514
67	1.34	0.0611
69	1.35	0.073
70	1.36	0.0488
71	1.36	0.0319
72	1.37	0.0742
73	1.38	0.0679
74	1.38	0.0545
80	1.47	0.0521
81	1.5	0.0905
82	1.52	0.0064
83	1.54	0.0576
84	1.57	0.0486
85	1.59	0.0697
86	1.62	0.0535
88	1.66	0.0551
89	1.69	0.0575
90	1.71	0.0372
92	1.76	0.046
93	1.78	0.073
94	1.81	0.0479
95	1.83	0.0366
96	1.86	0.024
97	1.88	0.0417
98	1.9	0.035
99	1.93	0.0402
106	2.1	0.0858
107	2.12	0.1309
108	2.14	0.1476
109	2.17	0.1758
110	2.19	0.0357
111	2.22	0.0619
113	2.26	0.0367
114	2.29	0.0405
116	2.34	0.0449
117	2.36	0.0676
118	2.38	0.0327
119	2.41	0.0414
120	2.43	0.0317
121	2.46	0.0374
122	2.48	0.041
123	2.5	0.011
124	2.53	0.033
126	2.58	0.0138
128	2.66	0.0659
130	2.77	0.0277
132	2.89	0.0328
133	2.95	0.0331
134	3.01	0.0748
135	3.06	0.0693
136	3.12	0.0338
138	3.24	0.0447
139	3.3	0.0234
142	3.47	0.0356
143	3.53	0.0556
144	3.59	0.032
145	3.64	0.0339
147	3.76	0.0435
148	3.82	0.0352
149	3.88	0.0156
156	4.28	0.029
158	4.4	0.1572
159	4.46	0.0256
161	4.57	0.0175
163	4.69	0.0203
164	4.75	0.0212
166	4.86	0.0314
167	4.92	0.0243
168	4.98	0.0487
170	5.09	0.0434
171	5.15	0.0189
172	5.21	0.0394
173	5.27	0.0238
174	5.33	0.0731
180	5.58	0.0251
181	5.61	0.0224
182	5.64	0.0251
183	5.67	0.0362
184	5.69	0.0481
185	5.72	0.0236
186	5.75	0.0366
188	5.81	0.0934
189	5.83	0.0245
191	5.89	0.0283
192	5.92	0.0166
193	5.95	0.0246
194	5.97	0.0221
195	6	0.0102
196	6.03	0.0504
197	6.06	0.0232
198	6.08	0.056
205	6.28	0.0748
206	6.31	0.0233
207	6.34	0.0702
208	6.36	0.0257
209	6.39	0.0262
210	6.42	0.0786
211	6.45	0.0656
213	6.5	0.0279
214	6.53	0.0235
215	6.56	0.0506
216	6.59	0.0535
217	6.61	0.0266
218	6.64	0.0137
220	6.7	0.0312
221	6.72	0.039
222	6.75	0.2328
223	6.78	0.0385
224	6.81	0.032
230	6.98	0.0505
231	7	0.02
232	7.03	0.0198
233	7.06	0.0228
234	7.09	0.0216
236	7.14	0.0172
238	7.2	0.0467
239	7.23	0.0207
241	7.28	0.0206
243	7.34	0.021
244	7.37	0.0343
245	7.39	0.0696
246	7.42	0.0276
248	7.48	0.0706
249	7.5	0.0382
256	8.09	0.0359
258	8.3	0.0554
263	8.84	0.0183
264	8.94	0.0411
266	9.16	0.0492
268	9.37	0.0234
271	9.69	0.057
274	10.01	0.0138
276	10.22	0.0773
282	10.48	0.0043
286	10.66	0.1033
287	10.7	0.022
289	10.79	0.0448
293	10.97	0.0852
296	11.1	0.1217
299	11.23	0.0198
300	11.28	0.022
305	11.7	0.0205
306	11.85	0.0089
309	12.29	0.0335
311	12.58	0.0252
312	12.73	0.0695
314	13.02	0.0497
319	13.76	0.0426
323	14.34	0.0765
Dataset 1. BC content of the studied core.
