# Supplementary material for: Terrestrial biome distribution in the Late Neogene inferred from a black carbon record in the northeastern equatorial Pacific
Source: Sci Rep. 2016 Sep 8;6:32847. doi: 10.1038/srep32847 (PMC5015089; doi:10.1038/srep32847)
Supplement: Supplementary Dataset 2 [file srep32847-s2.xls]

## Sheet: Sheet1
Depth (cm)	Age (Ma)	δ13CBC (‰)
5	0.2	-27.43
9	0.35	-27.49
12	0.47	-26.03
13	0.51	-26.4
14	0.55	-28.38
17	0.67	-23.27
18	0.71	-25.03
20	0.79	-25.59
21	0.83	-28.21
22	0.86	-26.13
23	0.9	-26.7
24	0.94	-27.74
30	1.11	-24.4
33	1.13	-26.04
35	1.14	-26.35
38	1.16	-26.53
39	1.17	-28.8
40	1.17	-25.72
43	1.19	-28.68
44	1.2	-25.59
45	1.2	-28.4
46	1.21	-25.51
48	1.22	-24.54
49	1.23	-27.11
57	1.28	-23.32
60	1.3	-25.55
61	1.3	-26.43
63	1.31	-23.87
66	1.33	-25.42
67	1.34	-23.08
69	1.35	-24.32
72	1.37	-26.92
74	1.38	-23.35
80	1.47	-23.59
81	1.5	-26.76
84	1.57	-22.83
86	1.62	-24.08
88	1.66	-28
90	1.71	-21.89
92	1.76	-27.49
94	1.81	-24.89
95	1.83	-23.81
96	1.86	-23.79
99	1.93	-24.95
106	2.1	-24.59
107	2.12	-26.67
108	2.14	-26.36
109	2.17	-26.06
110	2.19	-24.11
111	2.22	-27.2
113	2.26	-21.52
117	2.36	-24.14
118	2.38	-22.95
119	2.41	-26.09
121	2.46	-23.76
124	2.53	-25.75
126	2.58	-28.57
128	2.66	-27.5
132	2.89	-22.87
134	3.01	-25.59
135	3.06	-24.57
136	3.12	-21.65
138	3.24	-23.96
139	3.3	-22.45
143	3.53	-25.22
145	3.64	-27.32
147	3.76	-22.71
156	4.28	-22.23
158	4.4	-25.06
161	4.57	-20.45
166	4.86	-25.24
168	4.98	-24.28
171	5.15	-21.45
174	5.33	-25.22
180	5.58	-28.75
183	5.67	-23.78
185	5.72	-24.01
188	5.81	-24.93
191	5.89	-23.78
192	5.92	-25.35
194	5.97	-23.13
196	6.03	-24.62
198	6.08	-24.45
205	6.28	-25.71
207	6.34	-28.33
208	6.36	-24.68
209	6.39	-26.6
210	6.42	-26.51
211	6.45	-24.83
214	6.53	-23.71
215	6.56	-26.21
218	6.64	-25.77
220	6.7	-25.24
221	6.72	-29.03
223	6.78	-23.9
230	6.98	-24.51
234	7.09	-23.54
236	7.14	-27.12
238	7.2	-29.12
244	7.37	-23.6
245	7.39	-28.1
248	7.48	-25.87
249	7.5	-26.5
256	8.09	-25.34
258	8.3	-25.54
263	8.84	-25.57
266	9.16	-26.31
274	10.01	-27.09
276	10.22	-24.7
286	10.66	-28
289	10.79	-28.76
293	10.97	-29.22
296	11.1	-28.66
299	11.23	-29.29
300	11.28	-26.47
305	11.7	-26.94
309	12.29	-26.76
312	12.73	-26.67
314	13.02	-29.2
319	13.76	-28.38
323	14.34	-27.3
Dataset 2. δ13CBC value of the studied core.
