# Supplementary material for: Terrestrial biome distribution in the Late Neogene inferred from a black carbon record in the northeastern equatorial Pacific
Source: Sci Rep. 2016 Sep 8;6:32847. doi: 10.1038/srep32847 (PMC5015089; doi:10.1038/srep32847)
Supplement: Supplementary Dataset 3 [file srep32847-s3.xls]

## Sheet: Sheet1
Time Interval	BC content range / average (%)	δ13CBC range / average (‰)
0 ~1.2 Ma	0.01~0.10 / 0.07	-23.3 ~ -28.8 / -28.0
1.2 Ma ~ 5.3 Ma	0.01~0.18 / 0.05	-20.5 ~ -28.6 / -25.8
5.3 Ma ~ 7.6 Ma	0.01~0.23 / 0.04	-23.1 ~ -29.1 / -25.6
7.6 Ma ~ 10.5 Ma	0.00~0.08 / 0.03	-24.7 ~ -27.1 / -24.6
10.5 Ma ~ 14.3 Ma	0.01~0.12 / 0.05	-26.5~-29.3 / -26.6
Dataset 3. Range and average value of BC content and δ13CBC for each time interval, respectively, divided by changes in δ13CBC
